# Supplementary material for: Productivity of Concentration-Dependent Conversion of Substitutional Nitrogen Atoms into Nitrogen-Vacancy Quantum Emitters in Synthetic-Diamond by Ultrashort Laser Pulses
Source: Micromachines (Basel). 2023 Jul 9;14(7):1397. doi: 10.3390/mi14071397 (PMC10385978; doi:10.3390/mi14071397)
Supplement: Supplementary file 1 [file micromachines-14-01397-s001.zip]

Archive with 1 entries (1 files):
- micromachines-2437921-supplementary.pdf
